# Supplementary material for: Anti-Influenza Virus Study of Composite Material with MIL-101(Fe)-Adsorbed Favipiravir
Source: Molecules. 2022 Mar 31;27(7):2288. doi: 10.3390/molecules27072288 (PMC9000774; doi:10.3390/molecules27072288)
Supplement: Supplementary file 1 [file molecules-27-02288-s001.zip]

Archive with 1 entries (1 files):
- molecules-1619102-supplementary.pdf
